# Supplementary material for: Urinary Gamma-Glutamil Transferase as an Early Biomarker of Renal Disease in Dogs with Leishmaniosis
Source: Vet Sci. 2025 May 2;12(5):436. doi: 10.3390/vetsci12050436 (PMC12116015; doi:10.3390/vetsci12050436)
Supplement: Supplementary file 1 [file vetsci-12-00436-s001.zip]

Archive with 1 entries (1 files):
- vetsci-3573789-supplementary.pdf
